# Supplementary material for: Specific and Sensitive Hydrolysis Probe-Based Real-Time PCR Detection of Epidermal Growth Factor Receptor Variant III in Oral Squamous Cell Carcinoma
Source: PLoS One. 2012 Feb 16;7(2):e31723. doi: 10.1371/journal.pone.0031723 (PMC3280998; doi:10.1371/journal.pone.0031723)
Supplement: Table S1 — Validation of novel real-time RT-PCR assay in glioblastoma patient samples. (XLS) [file pone.0031723.s001.xls]

## Sheet: Sheet1
Sample	Conventional RT-PCR	Sequencing	EGFRvIII Ct	Ref Ct	∆ Ct
1	pos	pos	30.27	20.94	9.33
2	no amp	pos	27.38	23.02	4.36
3	pos	pos	23.45	19.87	3.57
4	no amp	pos	31.03	20.44	10.58
5	pos	ND	34.23	24	10.23
6	neg	wt	35.8	18.1	17.69
7	no amp	wt	neg	19.98	N/A
8	no amp	wt	neg	20.33	N/A
9	pos	pos	24.03	19.74	4.29
10	no amp	ND	29.71	24.8	4.91
11	no amp	ND	neg	23.05	N/A
12	no amp	ND	neg	22.47	N/A
13	no amp	ND	29.28	21.92	7.36
14	neg	wt	37.89	19.24	18.6
15	no amp	ND	neg	24.19	N/A
16	no amp	ND	neg	23.29	N/A
17	no amp	ND	neg	23.23	N/A
18	no amp	ND	neg	19.82	N/A
19	no amp	ND	neg	22.47	N/A
20	no amp	ND	neg	21.64	N/A
21	no amp	ND	neg	25.75	N/A
22	neg	wt	neg	18.9	N/A
23	no amp	ND	neg	22.379	N/A
24	no amp	ND	neg	24.26	N/A
25	no amp	ND	neg	23.41	N/A
26	no amp	ND	neg	21.01	N/A
U87MG	neg	wt	neg	17.06	N/A
U87MGvIII	pos	pos	18.45	16.75	1.69
