# Supplementary material for: Specific and Sensitive Hydrolysis Probe-Based Real-Time PCR Detection of Epidermal Growth Factor Receptor Variant III in Oral Squamous Cell Carcinoma
Source: PLoS One. 2012 Feb 16;7(2):e31723. doi: 10.1371/journal.pone.0031723 (PMC3280998; doi:10.1371/journal.pone.0031723)
Supplement: Table S2 — Results for EGFRvIII real-time RT-PCR assay and EGFR AQUAnalysis® performed on OSCC patient. (XLS) [file pone.0031723.s002.xls]

## Sheet: Sheet1
Sample ID	EGFRvIII Cт	Average Ref Ct	∆Ct	Average reference Ct	EGFRvIII Ct	∆Ct	EGFR AQUA Score
2	negative	26.2955		26.2955	neg.		2388.07
3	negative	30.8613		30.8613	neg.		1347.1
5	negative	31.7332		31.7332	neg.		2561.05
6	negative	28.4498		28.4498	neg.		1940.45
7	negative	26.9935		26.9935	neg.		1745.45
8	negative	28.8265		28.8265	neg.		1974.39
11	negative	26.312		26.312	neg.		1625.92
13A	34.98	26.9566	8.03	26.9566	34.98	8.03	4488.79
13B	negative	27.8843		27.8843	neg.		1745.6
14	negative	32.7138		32.7138	neg.		873.571
15	negative	30.6495		30.6495	neg.		1057.86
18	negative	27.4551		27.4551	neg.		1004.01
21	negative	28.0069		28.0069	neg.		1282.72
23	negative	29.3297		29.3297	neg.		1569.5
29	negative	29.2542		29.2542	neg.		1170.4
30	negative	26.2974		26.2974	neg.		1287.45
33	negative	26.5745		26.5745	neg.		3204.79
35	negative	28.0161		28.0161	neg.		967.955
36	negative	27.2463		27.2463	neg.		1414.21
38	negative	28.5705		28.5705	neg.		1467.78
40	negative	25.8816		25.8816	neg.		1170.13
41	negative	32.302		32.302	neg.		872.897
43	negative	29.8777		29.8777	neg.		1652.92
47	negative	29.8791		29.8791	neg.		1401.97
49	negative	27.5849		27.5849	neg.		1508.15
52	negative	29.1765		29.1765	neg.		1517.9
56	negative	30.5208		30.5208	neg.		1227.89
58	negative	30.1116		30.1116	neg.		1771.94
59	negative	28.8014		28.8014	neg.		1679.63
60	negative	26.6743		26.6743	neg.		1310.18
61	negative	27.4641		27.4641	neg.		724.444
65	negative	29.367		29.367	neg.		1209.22
66	negative	26.7308		26.7308	neg.		1631.03
67	negative	28.7396		28.7396	neg.		2279.16
71	negative	28.5883		28.5883	neg.		1903.65
72	negative	28.7562		28.7562	neg.		1922.96
74	negative	27.82		27.82	neg.		1449.09
75	negative	27.0167		27.0167	neg.		1501.09
78	negative	28.392		28.392	neg.		3058.57
79	negative	29.663		29.663	neg.		1377.75
80	negative	25.5004		25.5004	neg.		1250.13
81	negative	26.415		26.415	neg.		692.114
84	negative	28.9459		28.9459	neg.		1247.67
86	negative	32.2512		32.2512	neg.		870.042
87	negative	28.4278		28.4278	neg.		1454.89
89	negative	28.4134		28.4134	neg.		1903.53
94	negative	27.8413		27.8413	neg.		2603.34
95	negative	27.3094		27.3094	neg.		2208.53
99	negative	24.0943		24.0943	neg.		1251.66
100	negative	31.8246		31.8246	neg.		1831.93
103	negative	28.0297		28.0297	neg.		1155.17
