# Supplementary material for: Specific and Sensitive Hydrolysis Probe-Based Real-Time PCR Detection of Epidermal Growth Factor Receptor Variant III in Oral Squamous Cell Carcinoma
Source: PLoS One. 2012 Feb 16;7(2):e31723. doi: 10.1371/journal.pone.0031723 (PMC3280998; doi:10.1371/journal.pone.0031723)
Supplement: Table S3 — Results for EGFRvIII real-time RT-PCR assay performed on the additional blocks obtained from 22 of the 50 OSCC patients included in the study. (XLS) [file pone.0031723.s003.xls]

## Sheet: Sheet1
Sample ID	EGFRvIII Cт	Average Ref Ct
71B	negative	24.0062
21B	negative	24.641
2B	negative	26.1496
49B	negative	25.6431
94B	negative	26.1056
18B	negative	25.3674
41B	negative	31.3981
47B	negative	27.9664
67B	negative	26.9576
36B	negative	25.086
29B	negative	29.4726
74B	negative	27.3778
59B	negative	26.7248
43B	negative	29.7309
15B	negative	26.7334
23B	negative	26.8586
60B	negative	25.8854
5B	negative	29.52
7B	negative	25.7557
8B	negative	28.2373
6B	negative	26.4132
13B	negative	27.8843
